# Supplementary material for: Essential Oil from the Aerial Parts of Artemisia serotina Bunge (Winter Wormwood) Growing in Kazakhstan—Phytochemical Profile and Bioactivity
Source: Molecules. 2025 Jul 14;30(14):2956. doi: 10.3390/molecules30142956 (PMC12297878; doi:10.3390/molecules30142956)
Supplement: Supplementary file 1 [file molecules-30-02956-s001.zip]

Archive with 1 entries (1 files):
- molecules-3690327-supplementary.pdf
